# Supplementary material for: Akkermansia muciniphila as a Potential Guardian against Oral Health Diseases: A Narrative Review
Source: Nutrients. 2024 Sep 12;16(18):3075. doi: 10.3390/nu16183075 (PMC11434887; doi:10.3390/nu16183075)
Supplement: Supplementary file 1 [file nutrients-16-03075-s001.zip]

Archive with 1 entries (1 files):
- nutrients-3194122-supplementary.pdf
